# Supplementary material for: Listening to Music during Warming-Up Counteracts the Negative Effects of Ramadan Observance on Short-Term Maximal Performance
Source: PLoS One. 2015 Aug 24;10(8):e0136400. doi: 10.1371/journal.pone.0136400 (PMC4547754; doi:10.1371/journal.pone.0136400)
Supplement: S1 Text — (XLS) [file pone.0136400.s001.xls]

## Sheet: Covered distance
	Before Ramadan Without Music	Before Ramadan With Music	During Ramadan Without Music	During Ramadan With Music
Participant 1	610	600	590	600
Participant 2	582.5	612.5	602.5	625
Participant 3	710	673	687.5	710
Participant 4	770	752.5	748	747.5
Participant 5	685	682.5	682.5	682.5
Participant 6	700	700	665	700
Participant 7	670.5	660.5	662.9	640
Participant 8	770	782	715	767
Participant 9	685	694.5	654.5	685

## Sheet: Enjoyment
	Before Ramadan Without Music	Before Ramadan With Music	During Ramadan Without Music	During Ramadan With Music
Participant 1	4.85714	6.57143	6.14286	6.14286
Participant 2	6.28571	6.42857	5.57143	4.14286
Participant 3	6.42857	6.71429	6.42857	5.28571
Participant 4	6.57143	6.28571	6.28571	5.71429
Participant 5	6.42857	6.71429	6.42857	5.71429
Participant 6	6.42857	7	6.57143	5.71429
Participant 7	6.57143	6.71429	6.42857	5.57143
Participant 8	6.57143	6.85714	6	5.71429
Participant 9	6.57143	6.57143	6.28571	5.71429

## Sheet: Cognitive anxiety
	Before Ramadan Without Music	Before Ramadan With Music	During Ramadan Without Music	During Ramadan With Music
Participant 1	2	1	2	1
Participant 2	6	2	3	3
Participant 3	1	1	2	2
Participant 4	4	3	3	4
Participant 5	6	3	4	4
Participant 6	5	4	5	5
Participant 7	6	3	4	4
Participant 8	4	2	3	3
Participant 9	4	2	4	3

## Sheet: Self-confidence
	Before Ramadan Without Music	Before Ramadan With Music	During Ramadan Without Music	During Ramadan With Music
Participant 1	2	2	1	2
Participant 2	1	1	2	4
Participant 3	1	1	2	1
Participant 4	1	3	2	3
Participant 5	2	1	2	2
Participant 6	1	1	3	3
Participant 7	1	1	2	2
Participant 8	1	1	2	3
Participant 9	1	1	2	2
